# Supplementary material for: Lichen-Associated Fungal Community in Hypogymnia hypotrypa (Parmeliaceae, Ascomycota) Affected by Geographic Distribution and Altitude
Source: Front Microbiol. 2016 Aug 5;7:1231. doi: 10.3389/fmicb.2016.01231 (PMC4975045; doi:10.3389/fmicb.2016.01231)
Supplement: Supplementary file 1 [file Data_Sheet_1.XLSX]

## Sheet: Table S1
Table S1 | The trimmed data and OTUs' information of 15 samples.
Sample	Sequences	Bases (bp)	Average length (bp)	Reads
SC-H-1	15412	6207996	402.8	1759
SC-H-2	10636	4284677	402.85	1309
SC-H-3	15708	6328199	402.86	1782
SX-M-1	16486	6642136	402.9	1600
SX-M-2	17818	7179211	402.92	950
SX-M-3	15101	6084401	402.91	1601
XZ-H-1	15538	6258493	402.79	1708
XZ-H-2	14725	5932287	402.87	970
XZ-H-3	14891	5992616	402.43	4721
XZ-M-1	17204	6928744	402.74	2708
XZ-M-2	16421	6614105	402.78	2377
XZ-M-3	16929	6819065	402.8	2179
YN-M-1	14522	5850682	402.88	834
YN-M-2	16745	6746591	402.9	561
YN-M-3	16806	6770561	402.87	1649

## Sheet: Table S2
Table S2 | Distribution of the 50 OTUs found in the 15 samples, including their number of sequences.
OTU ID	SC-H-1	SC-H-2	SC-H-3	SX-M-1	SX-M-2	SX-M-3	XZ-H-1	XZ-H-2	XZ-H-3	XZ-M-1	XZ-M-2	XZ-M-3	YN-M-1	YN-M-2	YN-M-3
OTU1	10	47	10	9	5	3	25	13	208	41	7	5	11	3	6
OTU2	0	0	0	0	2	0	0	0	0	0	0	0	0	0	0
OTU3	12	0	0	0	0	0	0	0	0	0	0	0	0	0	0
OTU4	0	0	20	0	0	0	0	0	0	0	0	0	0	1	16
OTU5	0	0	0	0	0	0	0	0	0	0	0	2	0	0	0
OTU6	0	0	5	0	8	2	0	0	0	0	0	0	0	0	0
OTU7	3	5	0	3	1	4	1	0	3	1	9	1	1	6	17
OTU8	0	0	0	0	6	0	0	0	0	2	1	0	0	0	7
OTU9	0	0	2	2	0	0	0	0	0	0	6	1	0	0	4
OTU10	0	0	3	0	0	0	0	0	0	0	0	0	0	0	0
OTU11	0	0	7	1	0	1	0	0	0	0	0	0	0	0	0
OTU12	277	165	80	129	82	90	88	65	474	238	217	232	72	99	254
OTU13	0	0	0	0	0	0	0	0	0	0	4	0	0	0	0
OTU14	501	134	187	172	211	205	516	428	2932	592	176	676	164	111	250
OTU15	2	25	4	1	2	1	6	7	4	19	8	15	8	6	26
OTU16	326	25	182	1	5	9	141	91	230	86	59	130	34	32	17
OTU17	52	45	3	188	136	211	63	26	27	97	471	64	88	40	50
OTU18	0	0	0	0	0	0	0	0	0	32	0	3	0	1	0
OTU19	1	1	9	0	2	10	0	7	3	56	11	21	3	10	28
OTU20	0	2	0	0	0	2	0	0	1	0	0	0	1	0	0
OTU21	0	0	0	1	1	1	5	0	4	6	27	347	6	3	1
OTU22	0	0	4	0	1	5	190	6	0	48	17	1	36	13	3
OTU23	0	0	0	0	0	0	0	0	0	0	0	0	0	1	2
OTU24	60	71	28	281	35	109	44	34	21	141	27	51	37	11	52
OTU25	8	5	0	0	0	0	1	0	4	0	0	0	0	0	0
OTU26	0	0	3	0	1	0	2	0	0	0	0	0	1	0	0
OTU27	0	0	0	0	0	0	0	0	0	0	0	2	0	0	0
OTU28	0	0	4	3	4	5	0	0	2	7	92	5	0	2	9
OTU29	3	4	1	0	0	1	0	0	0	6	8	2	0	1	1
OTU30	2	6	348	2	1	4	22	8	6	24	18	18	3	3	318
OTU31	0	0	4	0	0	0	0	0	1	4	1	18	0	0	1
OTU32	11	4	9	0	0	4	1	2	7	5	0	6	1	1	10
OTU33	0	5	0	0	0	0	0	0	0	0	0	0	0	0	0
OTU34	22	60	195	49	16	18	50	35	26	489	537	146	107	38	137
OTU35	0	4	1	74	3	13	8	3	1	9	0	0	7	6	2
OTU36	0	0	2	0	0	0	0	0	0	0	0	1	0	6	1
OTU37	6	14	64	1	1	0	4	1	2	10	0	3	3	3	3
OTU38	37	55	35	4	2	3	21	9	27	15	31	28	2	5	7
OTU39	0	0	0	0	0	0	1	9	1	0	0	0	1	0	0
OTU40	177	349	115	338	230	461	174	92	223	286	230	154	109	86	166
OTU41	4	4	2	1	1	0	0	0	1	73	5	3	10	1	0
OTU42	2	1	6	1	1	0	4	2	3	1	2	2	3	3	1
OTU43	0	0	0	0	0	0	0	0	0	1	2	0	0	0	0
OTU44	0	2	0	1	1	0	4	1	0	0	3	3	0	0	0
OTU45	134	147	409	110	70	116	217	66	365	288	327	149	84	27	162
OTU46	1	2	0	0	3	1	0	11	1	2	3	10	4	3	11
OTU47	1	3	0	1	1	0	0	4	0	2	0	2	1	0	1
OTU48	9	6	1	0	0	0	22	11	6	4	0	18	0	0	0
OTU49	9	7	0	0	0	0	0	0	3	0	0	0	0	0	0
OTU50	89	111	39	227	118	322	98	39	135	123	78	60	37	39	86

## Sheet: Table S3
Table S3 | The taxonomy information on the 49 OTUs found in the 15 samples, including their identification and BLASTN top hits with accession numbers in GenBank.
OTU ID	Phylum	Class	Order	Family	Genus	Identity	Accession
OTU1	Basidiomycota	Cystobasidiomycetes	Erythrobasidiales	Erythrobasidiaceae	Sporobolomyces	1	KM586997.1
OTU2	Unassigned	Unassigned	Unassigned	Unassigned	Unassigned	0.9129	AB534324.1
OTU3	Ascomycota	Leotiomycetes	Rhytismatales	Rhytismataceae	Coccomyces	0.9702	DQ471027.1
OTU4	Zygomycota	Mucoromycotina	Mucorales	Umbelopsidaceae	Umbelopsis	1	JF895927.1
OTU5	Zygomycota	Mucoromycotina	Mucorales	Pilobolaceae	Pilobolus	0.9874	HQ877880.1
OTU6	Basidiomycota	Agaricomycetes	Trechisporales	Hydnodontaceae	Trechispora	0.9901	EU909231.1
OTU7	Ascomycota	Lecanoromycetes	Arctomiales	Arctomiaceae	Gregorella	0.9777	EU360867.1
OTU8	Ascomycota	Sordariomycetes	Unassigned	Unassigned	Unassigned	0.9826	JQ320577.1
OTU9	Ascomycota	Unassigned	Unassigned	Unassigned	Unassigned	0.9701	DQ104808.1
OTU10	Ascomycota	Dothideomycetes	Unassigned	Unassigned	Unassigned	0.9652	GU324012.1
OTU11	Zygomycota	Mucoromycotina	Mucorales	Mucoraceae	Unassigned	1	AY141177.1
OTU12	Ascomycota	Eurotiomycetes	Chaetothyriales	Herpotrichiellaceae	Phialophora	1	KJ939311.1
OTU13	Ascomycota	Lecanoromycetes	Lecanorales	Unassigned	Unassigned	0.9603	KJ766693.1
OTU14	Basidiomycota	Tremellomycetes	Tremellales	Tremellaceae	Tremella	0.9975	KR857069.1
OTU15	Basidiomycota	Agaricomycetes	Agaricales	Tricholomataceae	Rickenella	0.99	KJ425346.1
OTU16	Chytridiomycota	Unassigned	Unassigned	Unassigned	Unassigned	0.9975	JN020240.1
OTU17	Ascomycota	Dothideomycetes	Capnodiales	Mycosphaerellaceae	Acrodontium	1	JF797221.1
OTU18	Ascomycota	Leotiomycetes	Thelebolales	Thelebolaceae	Unassigned	0.98	KJ939313.1
OTU19	Ascomycota	Dothideomycetes	Pleosporales	Cucurbitariaceae	Unassigned	0.9701	DQ898289.1
OTU20	Basidiomycota	Agaricostilbomycetes	Agaricostilbales	Agaricostilbaceae	Bensingtonia	0.9653	D38366.1
OTU21	Ascomycota	Lecanoromycetes	Lecanorales	Lecanoraceae	Lecanora	0.9702	AF091586.1
OTU22	Unassigned	Unassigned	Unassigned	Unassigned	Unassigned	0.9925	LN581260.1
OTU23	Ascomycota	Dothideomycetes	Pleosporales	Unassigned	Unassigned	0.9679	KR909317.1
OTU24	Ascomycota	Dothideomycetes	Pleosporales	Lophiostomataceae	Pseudoplatystomum	0.995	GQ925832.1
OTU25	Ascomycota	Leotiomycetes	Helotiales	Leotiaceae	Neobulgaria	0.9603	HM116781.1
OTU26	Basidiomycota	Agaricostilbomycetes	Unassigned	Unassigned	Unassigned	0.995	KP020108.1
OTU27	Ascomycota	Lecanoromycetes	Unassigned	Unassigned	Unassigned	0.9579	KJ559591.1
OTU28	Ascomycota	Lecanoromycetes	Unassigned	Unassigned	Unassigned	0.99	KJ766755.1
OTU29	Basidiomycota	Agaricostilbomycetes	Agaricostilbales	Chionosphaeraceae	Unassigned	0.98	D64122.1
OTU30	Basidiomycota	Agaricomycetes	Agaricales	Bolbitiaceae	Agrocybe	1	KF830078.1
OTU31	Ascomycota	Sordariomycetes	Chaetosphaeriales	Chaetosphaeriaceae	Chaetosphaeria	0.985	GU180614.1
OTU32	Ascomycota	Unassigned	Unassigned	Unassigned	Unassigned	0.98	AF504086.1
OTU33	Unassigned	Unassigned	Unassigned	Unassigned	Unassigned	0.94	KC670607.1
OTU34	Ascomycota	Sordariomycetes	Hypocreales	Cordycipitaceae	Cordyceps	1	KC111885.1
OTU35	Basidiomycota	Tremellomycetes	Tremellales	Unassigned	Unassigned	0.9775	KF036645.1
OTU36	Chytridiomycota	Chytridiomycetes	Chytridiales	Chytriomycetaceae	Unassigned	1	DQ536483.1
OTU37	Basidiomycota	Microbotryomycetes	Microbotryales	Microbotryaceae	Microbotryum	1	DQ789983.1
OTU38	Ascomycota	Unassigned	Unassigned	Unassigned	Unassigned	0.99	AY635836.1
OTU39	Ascomycota	Dothideomycetes	Capnodiales	Mycosphaerellaceae	Acrodontium	0.9679	JF797221.1
OTU40	Ascomycota	Dothideomycetes	Capnodiales	Teratosphaeriaceae	Petrophila	0.9876	GU323991.1
OTU41	Ascomycota	Eurotiomycetes	Eurotiales	Aspergillaceae	Penicillium	1	KM222210.1
OTU42	Ascomycota	Taphrinomycetes	Taphrinales	Taphrinaceae	Taphrina	1	NG_013152.1
OTU43	Chytridiomycota	Chytridiomycetes	Polychytriales	Unassigned	Unassigned	0.9576	NG_017168.1
OTU44	Basidiomycota	Tremellomycetes	Tremellales	Tremellaceae	Cryptococcus	0.9875	KF036648.1
OTU45	Ascomycota	Leotiomycetes	Helotiales	Helotiaceae	Bryoscyphus	0.995	EU940065.1
OTU46	Ascomycota	Dothideomycetes	Venturiales	Sympoventuriaceae	Ochroconis	1	KP798639.1
OTU47	Ascomycota	Sordariomycetes	Diaporthales	Valsaceae	Valsella	1	DQ862057.1
OTU48	Zygomycota	Mucoromycotina	Unassigned	Unassigned	Unassigned	0.9678	KJ952219.1
OTU49	Unassigned	Unassigned	Unassigned	Unassigned	Unassigned	0.9554	AB534485.1
OTU50	Ascomycota	Dothideomycetes	Unassigned	Unassigned	Unassigned	0.99	GU324003.1

## Sheet: Table S4
Table S4 | The relative abundance of OTU in the 15 samples used for two factors PERMANOVA analysis.
OTU ID	SC-H-1	SC-H-2	SC-H-3	SX-M-1	SX-M-2	SX-M-3	XZ-H-1	XZ-H-2	XZ-H-3	XZ-M-1	XZ-M-2	XZ-M-3	YN-M-1	YN-M-2	YN-M-3
OTU1	0.005685	0.035905	0.005612	0.005625	0.005263	0.001874	0.014637	0.013402	0.043506	0.01514	0.002945	0.002295	0.013189	0.005348	0.003639
OTU2	0	0	0	0	0.002105	0	0	0	0	0	0	0	0	0	0
OTU3	0.006822	0	0	0	0	0	0	0	0	0	0	0	0	0	0
OTU4	0	0	0.011223	0	0	0	0	0	0	0	0	0	0	0.001783	0.009703
OTU5	0	0	0	0	0	0	0	0	0	0	0	0.000918	0	0	0
OTU6	0	0	0.002806	0	0.008421	0.001249	0	0	0	0	0	0	0	0	0
OTU7	0.001706	0.00382	0	0.001875	0.001053	0.002498	0.000585	0	0.000627	0.000369	0.003786	0.000459	0.001199	0.010695	0.010309
OTU8	0	0	0	0	0.006316	0	0	0	0	0.000739	0.000421	0	0	0	0.004245
OTU9	0	0	0.001122	0.00125	0	0	0	0	0	0	0.002524	0.000459	0	0	0.002426
OTU10	0	0	0.001684	0	0	0	0	0	0	0	0	0	0	0	0
OTU11	0	0	0.003928	0.000625	0	0.000625	0	0	0	0	0	0	0	0	0
OTU12	0.157476	0.12605	0.044893	0.080625	0.086316	0.056215	0.051522	0.06701	0.099142	0.087888	0.091292	0.106471	0.086331	0.176471	0.154033
OTU13	0	0	0	0	0	0	0	0	0	0	0.001683	0	0	0	0
OTU14	0.284821	0.102368	0.104938	0.1075	0.222105	0.128045	0.302108	0.441237	0.613261	0.218612	0.074043	0.310234	0.196643	0.197861	0.151607
OTU15	0.001137	0.019099	0.002245	0.000625	0.002105	0.000625	0.003513	0.007216	0.000837	0.007016	0.003366	0.006884	0.009592	0.010695	0.015767
OTU16	0.185333	0.019099	0.102132	0.000625	0.005263	0.005621	0.082553	0.093814	0.048107	0.031758	0.024821	0.05966	0.040767	0.057041	0.010309
OTU17	0.029562	0.034377	0.001684	0.1175	0.143158	0.131793	0.036885	0.026804	0.005647	0.03582	0.198149	0.029371	0.105516	0.071301	0.030321
OTU18	0	0	0	0	0	0	0	0	0	0.011817	0	0.001377	0	0.001783	0
OTU19	0.000569	0.000764	0.005051	0	0.002105	0.006246	0	0.007216	0.000627	0.020679	0.004628	0.009637	0.003597	0.017825	0.01698
OTU20	0	0.001528	0	0	0	0.001249	0	0	0.000209	0	0	0	0.001199	0	0
OTU21	0	0	0	0.000625	0.001053	0.000625	0.002927	0	0.000837	0.002216	0.011359	0.159247	0.007194	0.005348	0.000606
OTU22	0	0	0.002245	0	0.001053	0.003123	0.111241	0.006186	0	0.017725	0.007152	0.000459	0.043165	0.023173	0.001819
OTU23	0	0	0	0	0	0	0	0	0	0	0	0	0	0.001783	0.001213
OTU24	0.03411	0.05424	0.015713	0.175625	0.036842	0.068082	0.025761	0.035052	0.004392	0.052068	0.011359	0.023405	0.044365	0.019608	0.031534
OTU25	0.004548	0.00382	0	0	0	0	0.000585	0	0.000837	0	0	0	0	0	0
OTU26	0	0	0.001684	0	0.001053	0	0.001171	0	0	0	0	0	0.001199	0	0
OTU27	0	0	0	0	0	0	0	0	0	0	0	0.000918	0	0	0
OTU28	0	0	0.002245	0.001875	0.004211	0.003123	0	0	0.000418	0.002585	0.038704	0.002295	0	0.003565	0.005458
OTU29	0.001706	0.003056	0.000561	0	0	0.000625	0	0	0	0.002216	0.003366	0.000918	0	0.001783	0.000606
OTU30	0.001137	0.004584	0.195286	0.00125	0.001053	0.002498	0.012881	0.008247	0.001255	0.008863	0.007573	0.008261	0.003597	0.005348	0.192844
OTU31	0	0	0.002245	0	0	0	0	0	0.000209	0.001477	0.000421	0.008261	0	0	0.000606
OTU32	0.006254	0.003056	0.005051	0	0	0.002498	0.000585	0.002062	0.001464	0.001846	0	0.002754	0.001199	0.001783	0.006064
OTU33	0	0.00382	0	0	0	0	0	0	0	0	0	0	0	0	0
OTU34	0.012507	0.045837	0.109428	0.030625	0.016842	0.011243	0.029274	0.036082	0.005438	0.180576	0.225915	0.067003	0.128297	0.067736	0.083081
OTU35	0	0.003056	0.000561	0.04625	0.003158	0.00812	0.004684	0.003093	0.000209	0.003323	0	0	0.008393	0.010695	0.001213
OTU36	0	0	0.001122	0	0	0	0	0	0	0	0	0.000459	0	0.010695	0.000606
OTU37	0.003411	0.010695	0.035915	0.000625	0.001053	0	0.002342	0.001031	0.000418	0.003693	0	0.001377	0.003597	0.005348	0.001819
OTU38	0.021035	0.042017	0.019641	0.0025	0.002105	0.001874	0.012295	0.009278	0.005647	0.005539	0.013042	0.01285	0.002398	0.008913	0.004245
OTU39	0	0	0	0	0	0	0.000585	0.009278	0.000209	0	0	0	0.001199	0	0
OTU40	0.100625	0.266616	0.064534	0.21125	0.242105	0.287945	0.101874	0.094845	0.046643	0.105613	0.096761	0.070675	0.130695	0.153298	0.100667
OTU41	0.002274	0.003056	0.001122	0.000625	0.001053	0	0	0	0.000209	0.026957	0.002103	0.001377	0.01199	0.001783	0
OTU42	0.001137	0.000764	0.003367	0.000625	0.001053	0	0.002342	0.002062	0.000627	0.000369	0.000841	0.000918	0.003597	0.005348	0.000606
OTU43	0	0	0	0	0	0	0	0	0	0.000369	0.000841	0	0	0	0
OTU44	0	0.001528	0	0.000625	0.001053	0	0.002342	0.001031	0	0	0.001262	0.001377	0	0	0
OTU45	0.07618	0.112299	0.229517	0.06875	0.073684	0.072455	0.127049	0.068041	0.076344	0.106352	0.137568	0.06838	0.100719	0.048128	0.098241
OTU46	0.000569	0.001528	0	0	0.003158	0.000625	0	0.01134	0.000209	0.000739	0.001262	0.004589	0.004796	0.005348	0.006671
OTU47	0.000569	0.002292	0	0.000625	0.001053	0	0	0.004124	0	0.000739	0	0.000918	0.001199	0	0.000606
OTU48	0.005117	0.004584	0.000561	0	0	0	0.012881	0.01134	0.001255	0.001477	0	0.008261	0	0	0
OTU49	0.005117	0.005348	0	0	0	0	0	0	0.000627	0	0	0	0	0	0
OTU50	0.050597	0.084798	0.021886	0.141875	0.124211	0.201124	0.057377	0.040206	0.028237	0.045421	0.032814	0.027536	0.044365	0.069519	0.052153

## Sheet: Table S5
Table S5 | The relative abundance of fungal phylum in the 15 samples used for two factors PERMANOVA analysis.
Phylum	Ascomycota	Basidiomycota	Chytridiomycota	Zygomycota	Fungi unclassified
Sample
SC-H-1	0.506538	0.297897	0.185333	0.005117	0.005117
SC-H-2	0.785332	0.181818	0.019099	0.004584	0.009167
SC-H-3	0.529181	0.349607	0.103255	0.015713	0.002245
SX-M-1	0.83625	0.1625	0.000625	0.000625	0
SX-M-2	0.746316	0.245263	0.005263	0	0.003158
SX-M-3	0.846346	0.144285	0.005621	0.000625	0.003123
XZ-H-1	0.449649	0.343677	0.082553	0.012881	0.111241
XZ-H-2	0.413402	0.475258	0.093814	0.01134	0.006186
XZ-H-3	0.277766	0.659695	0.048107	0.001255	0.000627
XZ-M-1	0.689808	0.258863	0.032127	0.001477	0.017725
XZ-M-2	0.874632	0.092554	0.025663	0	0.007152
XZ-M-3	0.598899	0.331345	0.060119	0.009179	0.000459
YN-M-1	0.678657	0.23741	0.040767	0	0.043165
YN-M-2	0.670232	0.237077	0.067736	0.001783	0.023173
YN-M-3	0.610067	0.367495	0.010916	0.009703	0.001819

## Sheet: Table S6
Table S6 | The relative abundance of fungal class in the 15 samples used for two factors PERMANOVA analysis.
Class	Fungi	Ascomycota							Basidiomycota					Chytridiomycota		Zygomycota
Sample	unassigned	unassigned	Dothideomycetes	Eurotiomycetes	Lecanoromycetes	Leotiomycetes	Sordariomycetes	Taphrinomycetes	Agaricomycetes	Agaricostilbomycetes	Cystobasidiomycetes	Microbotryomycetes	Tremellomycetes	unassigned	Chytridiomycetes	Mucoromycotina
SC-H-1	0.0051	0.0273	0.216	0.1597	0.0017	0.0875	0.0131	0.0011	0.0023	0.0017	0.0057	0.0034	0.2848	0.1853	0	0.0051
SC-H-2	0.0092	0.0451	0.4423	0.1291	0.0038	0.1161	0.0481	0.0008	0.0237	0.0046	0.0359	0.0107	0.107	0.0191	0	0.0046
SC-H-3	0.0022	0.0258	0.1105	0.046	0.0022	0.2295	0.1117	0.0034	0.2003	0.0022	0.0056	0.0359	0.1055	0.1021	0.0011	0.0157
SX-M-1	0	0.0038	0.6463	0.0813	0.0044	0.0688	0.0313	0.0006	0.0019	0	0.0056	0.0006	0.1544	0.0006	0	0.0006
SX-M-2	0.0032	0.0021	0.5516	0.0874	0.0063	0.0737	0.0242	0.0011	0.0116	0.0011	0.0053	0.0011	0.2263	0.0053	0	0
SX-M-3	0.0031	0.0044	0.6958	0.0562	0.0062	0.0725	0.0112	0	0.0044	0.0019	0.0019	0	0.1362	0.0056	0	0.0006
XZ-H-1	0.1112	0.0129	0.2225	0.0515	0.0035	0.1276	0.0293	0.0023	0.0164	0.0012	0.0146	0.0023	0.3091	0.0826	0	0.0129
XZ-H-2	0.0062	0.0113	0.2247	0.067	0	0.068	0.0402	0.0021	0.0155	0	0.0134	0.001	0.4454	0.0938	0	0.0113
XZ-H-3	0.0006	0.0072	0.0871	0.1006	0.0019	0.0782	0.0057	0.0006	0.0021	0.0002	0.0441	0.0004	0.6213	0.0487	0	0.0013
XZ-M-1	0.0177	0.0074	0.2603	0.1148	0.0052	0.1182	0.1835	0.0004	0.0159	0.0022	0.0151	0.0037	0.2219	0.0318	0.0004	0.0015
XZ-M-2	0.0072	0.0156	0.345	0.0934	0.0555	0.1376	0.2268	0.0008	0.0109	0.0034	0.0029	0	0.0753	0.0248	0.0008	0
XZ-M-3	0.0005	0.0161	0.1652	0.1078	0.1629	0.0698	0.0762	0.0009	0.0151	0.0009	0.0023	0.0014	0.3116	0.0597	0.0005	0.0092
YN-M-1	0.0432	0.0036	0.3345	0.0983	0.0084	0.1007	0.1295	0.0036	0.0132	0.0024	0.0132	0.0036	0.205	0.0408	0	0
YN-M-2	0.0232	0.0107	0.3387	0.1783	0.0196	0.0499	0.0677	0.0053	0.016	0.0018	0.0053	0.0053	0.2086	0.057	0.0107	0.0018
YN-M-3	0.0018	0.0127	0.2395	0.154	0.0164	0.0982	0.0885	0.0006	0.2086	0.0006	0.0036	0.0018	0.1528	0.0103	0.0006	0.0097

## Sheet: Table S7
Table S7 | Indicator analyses results of phylum, class and OTU with site effect (SX-M vs. XZ-M vs. YN-M)
Indicator	Indicator value	probability
Zygomycota	0.4	0.036
Ascomycota_Lecanoromycetes	0.52	0.034
Ascomycota_Sordariomycetes	0.45	0.038
Basidiomycota_Agaricomycetes	0.45	0.05
Basidiomycota_Agaricostilbomycetes	0.44	0.043
Basidiomycota _ Tremellomycetes	0.5	0.036
Unassigned	0.52	0.037
OTU15	0.5	0.026
OTU40	0.43	0.04
OTU46	0.51	0.035
OTU50	0.48	0.031
Note: Indicator value ≥0.25 were considered importantly indicative as suggested by Dufrêne & Legendre (Chagnon et al., 2016).
